# Supplementary material for: Quantification of huntingtin protein species in Huntington’s disease patient leukocytes using optimised electrochemiluminescence immunoassays
Source: PLoS One. 2017 Dec 22;12(12):e0189891. doi: 10.1371/journal.pone.0189891 (PMC5741241; doi:10.1371/journal.pone.0189891)
Supplement: S1 Table — (XLSX) [file pone.0189891.s001.xlsx]

## Sheet: Sheet1
Sample set		Number	Mean (Standard deviation)
1	Controls
	Age	20	43.85 (10.88)
	Premanifest
	Age	14	40.58 (7.27)
	CAG	13	42.92 (1.38)
	Early
	Age	14	53.17 (11.3)
	CAG	13	42.77 (2.05)
	Moderate
	Age	8	60.38 (12.35)
	CAG	8	43.38 (2.92)
2
	Controls
	Age	23	49.99 (10.38)
	Premanifest
	Age	23	41.78 (9.73)
	CAG	23	43.57 (2.74)
	Early
	Age	18	52.58 (11.45)
	CAG	18	43.28 (2.35)
	Moderate
	Age	13	52.76 (13.15)
	CAG	13	45.62 (5.08)
Supplementary Table 1: Demographic data on the cohort examined, divided by sample set. CAG: size of CAG repeat within exon 1 of huntingtin.
