# Supplementary material for: Quantification of huntingtin protein species in Huntington’s disease patient leukocytes using optimised electrochemiluminescence immunoassays
Source: PLoS One. 2017 Dec 22;12(12):e0189891. doi: 10.1371/journal.pone.0189891 (PMC5741241; doi:10.1371/journal.pone.0189891)
Supplement: S2 Table — (XLSX) [file pone.0189891.s002.xlsx]

## Sheet: Sheet1
Sample set	Assay	Between subject SD	Within subject SD	ICC (95% CI)
1	mHTT N-terminus	0.88	0.75	0.58 (0.4 , 0.74)
	Total HTT mid region	2.54	1.04	0.86 (0.77 , 0.91)
2	mHTT N-terminus	0.52	0.23	0.83 (0.77 , 0.88)
	Total HTT mid region	1.39	0.47	0.9 (0.85 , 0.93)
	Total HTT N-terminus	0.39	0.17	0.83 (0.77 , 0.88)
	Total HTT C-terminus	0.34	0.19	0.77 (0.68 , 0.83)
Supplementary table 2: Estimated between and within subject standard deviations and Intra-class Correlation Coefficient (ICC) with 95% CI for sample sets 1 and 2.
