# Supplementary material for: Quantification of huntingtin protein species in Huntington’s disease patient leukocytes using optimised electrochemiluminescence immunoassays
Source: PLoS One. 2017 Dec 22;12(12):e0189891. doi: 10.1371/journal.pone.0189891 (PMC5741241; doi:10.1371/journal.pone.0189891)
Supplement: S3 Table — (XLSX) [file pone.0189891.s003.xlsx]

## Sheet: Sheet1
	Sample set 1
	Estimate	95% CI	P value	Estimate	95% CI	P value	Estimate	95% CI	P value
Gender (Female vs Male)	-0.576	(-1.347 , 0.195)	0.138	-0.506	(-1.284 , 0.273)	0.195	-0.535	(-1.36 , 0.29)	0.196
Disease Burden (100 unit increase)	0.458	(-0.036 , 0.953)	0.068	0.388	(-0.12 , 0.896)	0.129	0.223	(-1.196 , 1.642)	0.751
Age (per 10 year increase)				0.18	(-0.138 , 0.498)	0.258	0.294	(-0.67 , 1.258)	0.539
CAG (per unit increase in repeat)							0.184	(-0.087 , 0.454)	0.175
	Sample set 2
	Estimate	95% CI	P value	Estimate	95% CI	P value	Estimate	95% CI	P value
Gender (Female vs Male)	-0.391	(-0.702 , -0.081)	0.015	-0.392	(-0.706 , -0.078)	0.015	-0.397	(-0.716 , -0.079)	0.015
Disease Burden (100 unit increase)	0.283	(0.124 , 0.442)	0.001	0.283	(0.122 , 0.444)	0.001	0.367	(-0.082 , 0.816)	0.107
Age (per 10 year increase)				0.005	(-0.122 , 0.133)	0.934	-0.057	(-0.395 , 0.28)	0.735
CAG (per unit increase in repeat)							0.149	(0.059 , 0.24)	0.002
Supplementary table 3: Estimated Effect (95% CI) and p value of one unit increase in DBS on mutant Htt levels.
