# Supplementary material for: Quantification of huntingtin protein species in Huntington’s disease patient leukocytes using optimised electrochemiluminescence immunoassays
Source: PLoS One. 2017 Dec 22;12(12):e0189891. doi: 10.1371/journal.pone.0189891 (PMC5741241; doi:10.1371/journal.pone.0189891)
Supplement: S4 Table — (XLSX) [file pone.0189891.s004.xlsx]

## Sheet: Sheet1
	Sample set 1: Total Htt Mid region
	Estimate	95% CI		P value		Estimate		95% CI		P value		Estimate		95% CI		P value
Gender (Female vs Male)	-0.833	(-2.387 , 0.722)		0.284		-0.637		(-2.177 , 0.903)		0.406		-0.608		(-2.241 , 1.026)		0.454
Disease Burden (100 unit increase)	0.533	(-0.463 , 1.53)		0.284		0.338		(-0.667 , 1.343)		0.498		0.502		(-2.307 , 3.312)		0.718
Age (per 10 year increase)						0.5		(-0.13 , 1.129)		0.116		0.387		(-1.522 , 2.295)		0.682
CAG (per unit increase in repeat)												0.179		(-0.356 , 0.714)		0.5
	Sample set 2: Total Htt Mid region
	Estimate	95% CI		P value		Estimate		95% CI		P value		Estimate		95% CI		P value
Gender (Female vs Male)	-0.642	(-1.469 , 0.186)		0.126		-0.677		(-1.49 , 0.137)		0.101		-0.719		(-1.532 , 0.093)		0.082
Disease Burden (100 unit increase)	0.21	(-0.214 , 0.634)		0.325		0.199		(-0.217 , 0.616)		0.341		0.856		(-0.291 , 2.002)		0.14
Age (per 10 year increase)						0.282		(-0.048 , 0.613)		0.092		-0.207		(-1.069 , 0.655)		0.632
CAG (per unit increase in repeat)												0.161		(-0.069 , 0.391)		0.166
	Sample set 2: Total Htt N terminus (Exon 1 dependent)
	Estimate	95% CI		P value		Estimate		95% CI		P value		Estimate		95% CI		P value
Gender (Female vs Male)	-0.025	(-0.263 , 0.213)		0.835		-0.034		(-0.269 , 0.201)		0.773		-0.049		(-0.282 , 0.184)		0.676
Disease Burden (100 unit increase)	0.138	(0.016 , 0.26)		0.028		0.135		(0.015 , 0.256)		0.029		0.364		(0.035 , 0.694)		0.031
Age (per 10 year increase)						0.074		(-0.021 , 0.17)		0.126		-0.097		(-0.345 , 0.151)		0.435
CAG (per unit increase in repeat)												0.089		(0.023 , 0.155)		0.009
	Sample set 2: Total Htt C terminus
	Estimate	95% CI		P value		Estimate		95% CI		P value		Estimate		95% CI		P value
Gender (Female vs Male)	-0.138	(-0.342 , 0.065)		0.178		-0.142		(-0.347 , 0.062)		0.168		-0.148		(-0.355 , 0.058)		0.155
Disease Burden (100 unit increase)	0.061	(-0.043 , 0.165)		0.243		0.06		(-0.045 , 0.165)		0.255		0.15		(-0.141 , 0.441)		0.305
Age (per 10 year increase)						0.033		(-0.05 , 0.116)		0.422		-0.034		(-0.253 , 0.185)		0.757
CAG (per unit increase in repeat)												-0.00032		(-0.02 , 0.097)		0.192
Supplementary information table 4: Estimated Effect (95% CI) and p value of one unit increase in DBS on Htt levels.
