# Supplementary material for: Quantification of huntingtin protein species in Huntington’s disease patient leukocytes using optimised electrochemiluminescence immunoassays
Source: PLoS One. 2017 Dec 22;12(12):e0189891. doi: 10.1371/journal.pone.0189891 (PMC5741241; doi:10.1371/journal.pone.0189891)
Supplement: S5 Table — (XLSX) [file pone.0189891.s005.xlsx]

## Sheet: Sheet1
	Mutant Htt		Total Htt Mid region		Total Htt N terminus		Total Htt C terminus
n=17	Estimate	P value	Estimate	P value	Estimate	P value	Estimate	P value
	(95% CI)		(95% CI)		(95% CI)		(95% CI)
Caudate Volume	0.002	0.509	3e-05	0.98	0.001	0.887	-0.0001	0.99
(%TIV)	(-0.005 , 0.010)		(-0.00236 , 0.00242)		(-0.007 , 0.008)		(-0.0106 , 0.0105)
Brain volume	-0.016	0.28	-0.015	0.258	-0.017	0.221	-0.015	0.263
(%TIV)	(-0.046 , 0.014)		(-0.043 , 0.013)		(-0.046 , 0.012)		(-0.044 , 0.013)
Caudate Atrophy	-0.085	0.468	-0.009	0.806	0.001	0.996	-0.242	0.119
(% Baseline / year)	(-0.330 , 0.161)		(-0.088 , 0.070)		(-0.249 , 0.250)		(-0.557 , 0.072)
Whole Brain Atrophy	-0.017	0.634	-0.019	0.071	-0.053	0.106	-0.022	0.656
(% Baseline / year)	(-0.091 , 0.058)		(-0.039 , 0.002)		(-0.120 , 0.013)		(-0.126 , 0.082)
Supplementary table 5: The effect of 0.1 increase in signal/background measure has no significant relationship with brain imaging measures. Analysis restricted to subjects with MRI imaginging whose second scan date was within 4 months of time of blood sample.
