# Supplementary material for: Quantification of huntingtin protein species in Huntington’s disease patient leukocytes using optimised electrochemiluminescence immunoassays
Source: PLoS One. 2017 Dec 22;12(12):e0189891. doi: 10.1371/journal.pone.0189891 (PMC5741241; doi:10.1371/journal.pone.0189891)
Supplement: S6 Table — For each subject the signal / background (S/B) result is given for each assay performed, these data are used in Fig 2 (mHTT) and Fig 3 (N-terminal, mid region and C-terminal huntingtin species). Age at testing corrected to the nearest half year, CAG repeat length, and Disease burden score (DBS), are provided for each visit; these were used with the S/B data to produce Figs 4 and 5. (XLSX) [file pone.0189891.s006.xlsx]

## Sheet: Sheet1
Subject id	Visit	Time (years) since baseline visit	Replication number	mHtt (S/B)	Total Htt N terminus (S/B)	Total Htt Mid Region (S/B)	Total Htt C terminus (S/B)	Disease stage	Sex	Large HTT CAG repeat	Small HTT CAG repeat	Age at visit	mean mutant Htt	mean total Htt N Terminus	Mean total Htt Mid Region	Mean total Htt C terminus	DBS (Age at visit*(largeallele-35.5))
1	1	0	1	1.32		4.95697		Controls	F	N/A	N/A	36	1.255		4.39476
1	1	0	2	1.19		3.83256		Controls	F	N/A	N/A	36	1.255		4.39476
1	1	0	3					Controls	F	N/A	N/A	36	1.255		4.39476
2	1	0	1	3.29		5.74183		Pre Manifest	M	42	20	38.5	2.735		5.08952		250.25
2	1	0	2	2.18		4.43721		Pre Manifest	M	42	20	38.5	2.735		5.08952		250.25
2	1	0	3					Pre Manifest	M	42	20	38.5	2.735		5.08952		250.25
2	2	0.640657	1	1.91533	2.29916	3.11616	1.76471	Pre Manifest	M	42	20	39	1.94537	2.08642	3.01179	1.73927	253.5
2	2	0.640657	2	2.0097	1.95584	3.17997	1.70168	Pre Manifest	M	42	20	39	1.94537	2.08642	3.01179	1.73927	253.5
2	2	0.640657	3	1.91107	2.00426	2.73924	1.75144	Pre Manifest	M	42	20	39	1.94537	2.08642	3.01179	1.73927	253.5
3	2	0	1	2.27478	2.09496	2.96538	1.74531	Early	M	44	24	47	2.35077	2.11082	3.00278	1.73082	399.5
3	2	0	2	2.41738	2.08152	3.04019	1.81513	Early	M	44	24	47	2.35077	2.11082	3.00278	1.73082	399.5
3	2	0	3	2.36015	2.15598		1.63202	Early	M	44	24	47	2.35077	2.11082	3.00278	1.73082	399.5
4	2	0	1	2.75232	2.2916	3.65227	1.74531	Pre Manifest	M	48	23	34.5	2.55887	2.31338	3.38895	1.79783	431.25
4	2	0	2	2.50925	2.33287	3.51194	1.77731	Pre Manifest	M	48	23	34.5	2.55887	2.31338	3.38895	1.79783	431.25
4	2	0	3	2.41504	2.31568	3.00263	1.87085	Pre Manifest	M	48	23	34.5	2.55887	2.31338	3.38895	1.79783	431.25
5	2	0	1	2.67017	2.54874	5.17684	2.69554	Pre Manifest	M	40	18	58.5	2.61928	2.52852	4.93638	2.5783	263.25
5	2	0	2	2.76764	2.51353	5.08445	2.57143	Pre Manifest	M	40	18	58.5	2.61928	2.52852	4.93638	2.5783	263.25
5	2	0	3	2.42003	2.52329	4.54785	2.46794	Pre Manifest	M	40	18	58.5	2.61928	2.52852	4.93638	2.5783	263.25
6	1	0	1	4.04		7.63167		Early	F	40	17	56.5	3.375		7.10421		254.25
6	1	0	2	2.71		6.57674		Early	F	40	17	56.5	3.375		7.10421		254.25
6	1	0	3					Early	F	40	17	56.5	3.375		7.10421		254.25
6	2	0.761123	1	2.25937	2.30672	3.60201	1.82288	Early	F	40	17	57	2.28409	2.34264	3.4537	1.84259	256.5
6	2	0.761123	2	2.41738	2.28574	3.77402	1.83403	Early	F	40	17	57	2.28409	2.34264	3.4537	1.84259	256.5
6	2	0.761123	3	2.17553	2.43545	2.98508	1.87085	Early	F	40	17	57	2.28409	2.34264	3.4537	1.84259	256.5
7	1	0	1	4.57		7.82788		Moderate	F	42	20	59.5	4.05		7.84417		386.75
7	1	0	2	3.53		7.86046		Moderate	F	42	20	59.5	4.05		7.84417		386.75
7	1	0	3					Moderate	F	42	20	59.5	4.05		7.84417		386.75
7	2	0.731006	1	3.02961	2.7605	6.61765	2.44344	Moderate	F	42	20	60	2.98674	2.74725	6.28007	2.33305	390
7	2	0.731006	2	3.10642	2.67848	6.79674	2.30672	Moderate	F	42	20	60	2.98674	2.74725	6.28007	2.33305	390
7	2	0.731006	3	2.8242	2.80277	5.42581	2.249	Moderate	F	42	20	60	2.98674	2.74725	6.28007	2.33305	390
8	2	0	1	4.00011	2.89664	7.18727	2.40465	Early	M	43	19	55.5	4.01687	3.13033	6.84367	2.26705	416.25
8	2	0	2	4.24333	3.22046	7.32091	2.30672	Early	M	43	19	55.5	4.01687	3.13033	6.84367	2.26705	416.25
8	2	0	3	3.80717	3.27389	6.02283	2.08978	Early	M	43	19	55.5	4.01687	3.13033	6.84367	2.26705	416.25
9	1	0	1	1.9		9.18072		Controls	F	N/A	N/A	59	1.895		8.47408
9	1	0	2	1.89		7.76744		Controls	F	N/A	N/A	59	1.895		8.47408
9	1	0	3					Controls	F	N/A	N/A	59	1.895		8.47408
9	2	0.761123	1	1.94101	2.57143	5.59568	2.90886	Controls	F	N/A	N/A	60	1.96049	2.60476	5.37905	2.81095
9	2	0.761123	2	1.9695	2.60778	5.87071	2.81723	Controls	F	N/A	N/A	60	1.96049	2.60476	5.37905	2.81095
9	2	0.761123	3	1.97095	2.63508	4.67076	2.70677	Controls	F	N/A	N/A	60	1.96049	2.60476	5.37905	2.81095
10	2	0	1	3.40446	2.42017	5.62919	2.44344	Moderate	F	44	19	61	3.34879	2.64703	5.55387	2.38513	518.5
10	2	0	2	3.50836	2.69419	6.01048	2.36345	Moderate	F	44	19	61	3.34879	2.64703	5.55387	2.38513	518.5
10	2	0	3	3.13356	2.82672	5.02195	2.34852	Moderate	F	44	19	61	3.34879	2.64703	5.55387	2.38513	518.5
11	2	0	1	2.19775	3.46387	2.98213	1.74531	Moderate	F	45	21	58.5	2.28342	4.07271	2.84475	1.73878	555.75
11	2	0	2	2.37718	5.13702	2.84799	1.7395	Moderate	F	45	21	58.5	2.28342	4.07271	2.84475	1.73878	555.75
11	2	0	3	2.27532	3.61725	2.70413	1.73154	Moderate	F	45	21	58.5	2.28342	4.07271	2.84475	1.73878	555.75
12	1	0	1	1.28		4.68847		Controls	M	N/A	N/A	33	1.255		4.20005
12	1	0	2	1.23		3.71163		Controls	M	N/A	N/A	33	1.255		4.20005
12	1	0	3					Controls	M	N/A	N/A	33	1.255		4.20005
12	2	0.681725	1	1.84344	2.33697	3.61876	1.84228	Controls	M	N/A	N/A	33.5	1.83906	2.37114	3.45352	1.8945
12	2	0.681725	2	1.95228	2.32501	3.72161	1.89076	Controls	M	N/A	N/A	33.5	1.83906	2.37114	3.45352	1.8945
12	2	0.681725	3	1.72146	2.45142	3.02019	1.95046	Controls	M	N/A	N/A	33.5	1.83906	2.37114	3.45352	1.8945
13	1	0	1	3.3		6.25817		Pre Manifest	M	41	20	48	2.88		5.53839		264
13	1	0	2	2.46		4.8186		Pre Manifest	M	41	20	48	2.88		5.53839		264
13	1	0	3					Pre Manifest	M	41	20	48	2.88		5.53839		264
14	2	0	1	1.89479	2.45042	4.18838	2.13316	Early	F	44	21	45.5	1.91075	2.59258	4.06989	2.06145	386.75
14	2	0	2	2.02118	2.81201	4.19336	2.06092	Early	F	44	21	45.5	1.91075	2.59258	4.06989	2.06145	386.75
14	2	0	3	1.81627	2.51531	3.82792	1.99027	Early	F	44	21	45.5	1.91075	2.59258	4.06989	2.06145	386.75
15	2	0	1	2.73692	3.54706	8.30975	2.38526	Pre Manifest	F	42	17	46	3.02596	3.73257	7.88899	2.28746	299
15	2	0	2	3.38203	3.79386	8.49155	2.28782	Pre Manifest	F	42	17	46	3.02596	3.73257	7.88899	2.28746	299
15	2	0	3	2.95892	3.8568	6.86567	2.1893	Pre Manifest	F	42	17	46	3.02596	3.73257	7.88899	2.28746	299
16	1	0	1	2.73		4.43029		Early	M	40	24	60	2.295		3.43375		270
16	1	0	2	1.86		2.43721		Early	M	40	24	60	2.295		3.43375		270
16	1	0	3					Early	M	40	24	60	2.295		3.43375		270
17	2	0	1	1.83831	2.39748	4.74125	2.46283	Controls	M	N/A	N/A	55	1.94564	2.48412	4.63326	2.39856
17	2	0	2	2.03267	2.38785	5.01456	2.34454	Controls	M	N/A	N/A	55	1.94564	2.48412	4.63326	2.39856
17	2	0	3	1.96596	2.66702	4.14399	2.38832	Controls	M	N/A	N/A	55	1.94564	2.48412	4.63326	2.39856
18	1	0	1	1.42		9.40792		Controls	F	N/A	N/A	40	1.39		8.39233
18	1	0	2	1.36		7.37674		Controls	F	N/A	N/A	40	1.39		8.39233
18	1	0	3					Controls	F	N/A	N/A	40	1.39		8.39233
18	2	0.810404	1	1.75615	2.2084	3.46798	2.11377	Controls	F	N/A	N/A	40.5	1.82333	2.13903	3.40349	2.18601
18	2	0.810404	2	1.87763	1.893	3.58183	2.15546	Controls	F	N/A	N/A	40.5	1.82333	2.13903	3.40349	2.18601
18	2	0.810404	3	1.83623	2.31568	3.16067	2.28881	Controls	F	N/A	N/A	40.5	1.82333	2.13903	3.40349	2.18601
19	1	0	1	4.44		8.73666		Early	M	41	16	59	3.835		7.8567		324.5
19	1	0	2	3.23		6.97674		Early	M	41	16	59	3.835		7.8567		324.5
19	1	0	3					Early	M	41	16	59	3.835		7.8567		324.5
19	2	1.61259	1	2.16694	2.35966	4.10462	1.93924	Early	M	41	16	60.5	2.3738	2.37874	3.90755	1.95203	332.75
19	2	1.61259	2	2.85377	2.31716	4.07105	1.96639	Early	M	41	16	60.5	2.3738	2.37874	3.90755	1.95203	332.75
19	2	1.61259	3	2.10068	2.45941	3.54697	1.95046	Early	M	41	16	60.5	2.3738	2.37874	3.90755	1.95203	332.75
20	1	0	1	5.12		11.2978		Controls	M	N/A	N/A	37	3.945		11.3279
20	1	0	2	2.77		11.3581		Controls	M	N/A	N/A	37	3.945		11.3279
20	1	0	3					Controls	M	N/A	N/A	37	3.945		11.3279
20	2	0.824093	1	1.95641	2.43529	5.16009	2.36587	Controls	M	N/A	N/A	38	1.99932	2.53809	4.90727	2.37222
20	2	0.824093	2	2.05563	2.60778	5.15434	2.38235	Controls	M	N/A	N/A	38	1.99932	2.53809	4.90727	2.37222
20	2	0.824093	3	1.98592	2.5712	4.40738	2.36842	Controls	M	N/A	N/A	38	1.99932	2.53809	4.90727	2.37222
21	1	0	1	3.29		4.59553		Pre Manifest	F	51	17	29	2.855		4.12102		449.5
21	1	0	2	2.42		3.64651		Pre Manifest	F	51	17	29	2.855		4.12102		449.5
21	1	0	3					Pre Manifest	F	51	17	29	2.855		4.12102		449.5
21	2	0.824093	1	2.25937	2.18571	3.04914	1.82288	Pre Manifest	F	51	17	30	2.30615	2.17515	2.93124	1.77757	465
21	2	0.824093	2	2.50351	2.17577	2.98777	1.7584	Pre Manifest	F	51	17	30	2.30615	2.17515	2.93124	1.77757	465
21	2	0.824093	3	2.15557	2.16396	2.7568	1.75144	Pre Manifest	F	51	17	30	2.30615	2.17515	2.93124	1.77757	465
22	1	0	1	2.45		7.84854		Controls	F	N/A	N/A	24	2.37		7.0545
22	1	0	2	2.29		6.26046		Controls	F	N/A	N/A	24	2.37		7.0545
22	1	0	3					Controls	F	N/A	N/A	24	2.37		7.0545
23	2	0	1	3.33771	2.82101	5.79672	2.7925	Pre Manifest	M	46	24	31	3.39592	2.98184	5.55087	2.69488	325.5
23	2	0	2	3.61171	2.89056	6.20268	2.68487	Pre Manifest	M	46	24	31	3.39592	2.98184	5.55087	2.69488	325.5
23	2	0	3	3.23834	3.23396	4.6532	2.60725	Pre Manifest	M	46	24	31	3.39592	2.98184	5.55087	2.69488	325.5
24	1	0	1	3.7		7.58003		Early	F	40	17	68	3.14		6.7249		306
24	1	0	2	2.58		5.86977		Early	F	40	17	68	3.14		6.7249		306
24	1	0	3					Early	F	40	17	68	3.14		6.7249		306
24	2	1.00753	1	2.27991	2.43529	4.74125	2.42405	Early	F	40	17	69	2.33669	2.45139	4.54011	2.5087	310.5
24	2	1.00753	2	2.4748	2.40356	4.71753	2.51471	Early	F	40	17	69	2.33669	2.45139	4.54011	2.5087	310.5
24	2	1.00753	3	2.25536	2.51531	4.16155	2.58735	Early	F	40	17	69	2.33669	2.45139	4.54011	2.5087	310.5
25	2	0	1	3.15285	2.69244	5.14334	2.07498	Early	M	42	16	61.5	3.18697	2.8302	5.44587	2.05367	399.75
25	2	0	2	3.39926	2.82772	5.7484	2.15546	Early	M	42	16	61.5	3.18697	2.8302	5.44587	2.05367	399.75
25	2	0	3	3.00881	2.97045		1.93056	Early	M	42	16	61.5	3.18697	2.8302	5.44587	2.05367	399.75
26	1	0	1	4.82		7.44578		Moderate	F	42	17	66.5	4.17		6.69033		432.25
26	1	0	2	3.52		5.93488		Moderate	F	42	17	66.5	4.17		6.69033		432.25
26	1	0	3					Moderate	F	42	17	66.5	4.17		6.69033		432.25
27	2	0	1	2.63422	2.54874	5.39464	2.83129	Pre Manifest	M	42	15	46	2.74822	2.55527	5.25368	2.73501	299
27	2	0	2	2.98584	2.48996	5.76587	2.64706	Pre Manifest	M	42	15	46	2.74822	2.55527	5.25368	2.73501	299
27	2	0	3	2.6246	2.6271	4.60053	2.72667	Pre Manifest	M	42	15	46	2.74822	2.55527	5.25368	2.73501	299
28	2	0	1	2.01289	2.73025	6.31608	2.77311	Controls	M	N/A	N/A	53.5	2.02922	2.76309	6.01065	2.73983
28	2	0	2	2.11879	2.80415	6.29004	2.77941	Controls	M	N/A	N/A	53.5	2.02922	2.76309	6.01065	2.73983
28	2	0	3	1.95598	2.75486	5.42581	2.66696	Controls	M	N/A	N/A	53.5	2.02922	2.76309	6.01065	2.73983
29	1	0	1	2.22		4.76076		Pre Manifest	M	43	17	45.5	2		4.23154		341.25
29	1	0	2	1.78		3.70233		Pre Manifest	M	43	17	45.5	2		4.23154		341.25
29	1	0	3					Pre Manifest	M	43	17	45.5	2		4.23154		341.25
30	2	0	1	3.12204	2.59412	5.83023	2.63736	Pre Manifest	F	42	18	49.5	3.03788	2.73141	6.09508	2.44944	321.75
30	2	0	2	3.26719	2.73346	6.35993	2.38235	Pre Manifest	F	42	18	49.5	3.03788	2.73141	6.09508	2.44944	321.75
30	2	0	3	2.7244	2.86665		2.32862	Pre Manifest	F	42	18	49.5	3.03788	2.73141	6.09508	2.44944	321.75
31	1	0	1	0.96		1.13597		Early	M	43	28	56	0.98		1.06101		420
31	1	0	2	1		0.986047		Early	M	43	28	56	0.98		1.06101		420
31	1	0	3					Early	M	43	28	56	0.98		1.06101		420
31	2	0.692676	1	4.52388	3.42605	8.44378	3.0446	Early	M	43	28	56.5	4.4288	3.47318	8.00924	2.88937	423.75
31	2	0.692676	2	4.95534	3.4561	8.80606	2.81723	Early	M	43	28	56.5	4.4288	3.47318	8.00924	2.88937	423.75
31	2	0.692676	3	3.80717	3.5374	6.77787	2.80628	Early	M	43	28	56.5	4.4288	3.47318	8.00924	2.88937	423.75
32	1	0	1	2.06		3.58348		Early	F	45	17	39	1.88		3.27081		370.5
32	1	0	2	1.7		2.95814		Early	F	45	17	39	1.88		3.27081		370.5
32	1	0	3					Early	F	45	17	39	1.88		3.27081		370.5
33	1	0	1	4.27		7.27022		Moderate	F	40	25	81	3.56		6.65372		364.5
33	1	0	2	2.85		6.03721		Moderate	F	40	25	81	3.56		6.65372		364.5
33	1	0	3					Moderate	F	40	25	81	3.56		6.65372		364.5
33	2	0.747433	1	2.32613	2.59412	3.61876	1.7841	Moderate	F	40	25	81.5	2.30095	2.5515	3.46517	1.80412	366.75
33	2	0.747433	2	2.44609	2.53709	3.75655	1.77731	Moderate	F	40	25	81.5	2.30095	2.5515	3.46517	1.80412	366.75
33	2	0.747433	3	2.13062	2.52329	3.02019	1.85095	Moderate	F	40	25	81.5	2.30095	2.5515	3.46517	1.80412	366.75
34	1	0	1	5.92		8.75732		Moderate	M	43	18	57	4.94		7.86238		427.5
34	1	0	2	3.96		6.96744		Moderate	M	43	18	57	4.94		7.86238		427.5
34	1	0	3					Moderate	M	43	18	57	4.94		7.86238		427.5
34	2	0.657084	1	3.49689	2.79076	7.15376	2.67615	Moderate	F	43	18	58	3.5257	3.02992	6.71025	2.62458	435
34	2	0.657084	2	3.80694	2.96125	6.91904	2.59034	Moderate	F	43	18	58	3.5257	3.02992	6.71025	2.62458	435
34	2	0.657084	3	3.27327	3.33777	6.05795	2.60725	Moderate	F	43	18	58	3.5257	3.02992	6.71025	2.62458	435
35	1	0	1	1.98		4.00688		Pre Manifest	F	41	18	47	1.77		3.67321		258.5
35	1	0	2	1.56		3.33954		Pre Manifest	F	41	18	47	1.77		3.67321		258.5
35	1	0	3					Pre Manifest	F	41	18	47	1.77		3.67321		258.5
36	2	0	1	2.94745	2.54118	4.89203	2.07498	Pre Manifest	M	44	17	39	3.02732	2.56841	4.66023	2.0948	331.5
36	2	0	2	3.21552	2.54495	4.94467	2.07983	Pre Manifest	M	44	17	39	3.02732	2.56841	4.66023	2.0948	331.5
36	2	0	3	2.919	2.61911	4.14399	2.12959	Pre Manifest	M	44	17	39	3.02732	2.56841	4.66023	2.0948	331.5
37	2	0	1	3.425	3.00252	6.98623	1.82288	Early	F	44	17	44	3.58643	3.03685	6.72429	2.52127	374
37	2	0	2	3.95623	2.92198	7.12871	2.85504	Early	F	44	17	44	3.58643	3.03685	6.72429	2.52127	374
37	2	0	3	3.37806	3.18605	6.05795	2.88589	Early	F	44	17	44	3.58643	3.03685	6.72429	2.52127	374
38	2	0	1	1.86912	2.72269	4.92554	2.09438	Controls	F	N/A	N/A	39.5	1.96881	2.78182	4.68916	2.10558
38	2	0	2	2.06138	2.81201	4.82236	2.21218	Controls	F	N/A	N/A	39.5	1.96881	2.78182	4.68916	2.10558
38	2	0	3	1.97594	2.81075	4.31958	2.01017	Controls	F	N/A	N/A	39.5	1.96881	2.78182	4.68916	2.10558
39	2	0	1	3.47122	2.73025	6.8857	2.85068	Moderate	M	42	19	52.5	3.45009	2.82173	6.59155	2.75208	341.25
39	2	0	2	3.68062	2.78844	6.97146	2.79832	Moderate	M	42	19	52.5	3.45009	2.82173	6.59155	2.75208	341.25
39	2	0	3	3.19843	2.9465	5.91747	2.60725	Moderate	M	42	19	52.5	3.45009	2.82173	6.59155	2.75208	341.25
40	1	0	1	2.03		3.49053		Pre Manifest	F	43	24	34.5	1.805		3.18713		258.75
40	1	0	2	1.58		2.88372		Pre Manifest	F	43	24	34.5	1.805		3.18713		258.75
40	1	0	3					Pre Manifest	F	43	24	34.5	1.805		3.18713		258.75
40	2	0.796715	1	2.00776	2.02689	2.93187	1.80349	Pre Manifest	F	43	24	35.5	2.08607	2.05623	2.90962	1.81655	266.25
40	2	0.796715	2	2.16473	2.07366	3.04019	1.81513	Pre Manifest	F	43	24	35.5	2.08607	2.05623	2.90962	1.81655	266.25
40	2	0.796715	3	2.08571	2.06814	2.7568	1.83105	Pre Manifest	F	43	24	35.5	2.08607	2.05623	2.90962	1.81655	266.25
41	1	0	1	1.32		4.66781		Controls	M	N/A	N/A	47.5	1.305		4.30135
41	1	0	2	1.29		3.93488		Controls	M	N/A	N/A	47.5	1.305		4.30135
41	1	0	3					Controls	M	N/A	N/A	47.5	1.305		4.30135
42	1	0	1	4.35		6.91911		Moderate	F	50	18	36	3.86		6.17118		522
42	1	0	2	3.37		5.42326		Moderate	F	50	18	36	3.86		6.17118		522
42	1	0	3					Moderate	F	50	18	36	3.86		6.17118		522
42	2	0.657084	1	2.39288	2.12521	2.51303	1.74531	Moderate	M	50	18	36.5	2.42459	2.19993	2.75821	1.79086	529.25
42	2	0.657084	2	2.52074	2.23076	3.0926	1.79622	Moderate	M	50	18	36.5	2.42459	2.19993	2.75821	1.79086	529.25
42	2	0.657084	3	2.36015	2.24381	2.66901	1.83105	Moderate	M	50	18	36.5	2.42459	2.19993	2.75821	1.79086	529.25
43	1	0	1	6.72		12.7642		Moderate	M	43	18	59	5.81		11.3961		442.5
43	1	0	2	4.9		10.0279		Moderate	M	43	18	59	5.81		11.3961		442.5
43	1	0	3					Moderate	M	43	18	59	5.81		11.3961		442.5
44	1	0	1	1.22		5.463		Controls	F	N/A	N/A	32.5	1.185		4.85708
44	1	0	2	1.15		4.25116		Controls	F	N/A	N/A	32.5	1.185		4.85708
44	1	0	3					Controls	F	N/A	N/A	32.5	1.185		4.85708
44	2	0.695414	1	1.96668	2.43529	3.95384	1.90045	Controls	F	N/A	N/A	33	1.90261	2.46618	3.71119	1.95337
44	2	0.695414	2	2.0097	2.61564	3.93127	1.90966	Controls	F	N/A	N/A	33	1.90261	2.46618	3.71119	1.95337
44	2	0.695414	3	1.73144	2.34762	3.24846	2.04998	Controls	F	N/A	N/A	33	1.90261	2.46618	3.71119	1.95337
45	1	0	1	6.65		10.6988		Early	M	41	18	73.5	5.35		9.76335		404.25
45	1	0	2	4.05		8.82791		Early	M	41	18	73.5	5.35		9.76335		404.25
45	1	0	3					Early	M	41	18	73.5	5.35		9.76335		404.25
46	1	0	1	4.01		6.30981		Pre Manifest	M	42	0	49.5	3.345		5.68514		321.75
46	1	0	2	2.68		5.06046		Pre Manifest	M	42	0	49.5	3.345		5.68514		321.75
46	1	0	3					Pre Manifest	M	42	0	49.5	3.345		5.68514		321.75
47	1	0	1	1.59		6.25817		Controls	F	N/A	N/A	32	1.535		5.60351
47	1	0	2	1.48		4.94884		Controls	F	N/A	N/A	32	1.535		5.60351
47	1	0	3					Controls	F	N/A	N/A	32	1.535		5.60351
48	1	0	1	1.26		6.15491		Controls	M	N/A	N/A	46.5	1.22		5.49606
48	1	0	2	1.18		4.83721		Controls	M	N/A	N/A	46.5	1.22		5.49606
48	1	0	3					Controls	M	N/A	N/A	46.5	1.22		5.49606
48	2	0.698152	1	1.97182	2.71513	5.52867	2.32708	Controls	M	N/A	N/A	47	1.99473	2.92194	5.75974	2.281
48	2	0.698152	2	2.06138	3.00838	6.3774	2.30672	Controls	M	N/A	N/A	47	1.99473	2.92194	5.75974	2.281
48	2	0.698152	3	1.95099	3.04232	5.37313	2.2092	Controls	M	N/A	N/A	47	1.99473	2.92194	5.75974	2.281
49	2	0	1	3.44041	2.8437	7.28779	2.73432	Pre Manifest	M	41	20	44	3.31737	2.89913	6.97639	2.61047	242
49	2	0	2	3.54281	2.85128	7.49563	2.60924	Pre Manifest	M	41	20	44	3.31737	2.89913	6.97639	2.61047	242
49	2	0	3	2.9689	3.0024	6.14574	2.48784	Pre Manifest	M	41	20	44	3.31737	2.89913	6.97639	2.61047	242
50	2	0	1	3.1015	2.56387	5.17684	2.17195	Controls	F	N/A	N/A	50.5	3.0542	2.68424	4.98294	2.15233
50	2	0	2	3.11216	2.70204	5.2417	2.15546	Controls	F	N/A	N/A	50.5	3.0542	2.68424	4.98294	2.15233
50	2	0	3	2.94894	2.7868	4.53029	2.12959	Controls	F	N/A	N/A	50.5	3.0542	2.68424	4.98294	2.15233
51	1	0	1	1.77		9.54217		Controls	F	N/A	N/A	41.5	1.695		8.58504
51	1	0	2	1.62		7.62791		Controls	F	N/A	N/A	41.5	1.695		8.58504
51	1	0	3					Controls	F	N/A	N/A	41.5	1.695		8.58504
52	1	0	1	1.9		9.4389		Controls	M	N/A	N/A	52	1.91		8.27294
52	1	0	2	1.92		7.10698		Controls	M	N/A	N/A	52	1.91		8.27294
52	1	0	3					Controls	M	N/A	N/A	52	1.91		8.27294
52	2	0.761123	1	1.8075	2.11765	2.79784	2.17195	Controls	M	N/A	N/A	52.5	1.83505	2.16324	2.71314	1.91416
52	2	0.761123	2	1.90634	2.15221	2.81305	1.7395	Controls	M	N/A	N/A	52.5	1.83505	2.16324	2.71314	1.91416
52	2	0.761123	3	1.79132	2.21986	2.52853	1.83105	Controls	M	N/A	N/A	52.5	1.83505	2.16324	2.71314	1.91416
53	2	0	1	2.78314	2.58656	4.89203	2.23012	Pre Manifest	F	43	18	47.5	2.82613	2.61238	4.63122	2.21617	356.25
53	2	0	2	2.98584	2.62349	4.78742	2.26891	Pre Manifest	F	43	18	47.5	2.82613	2.61238	4.63122	2.21617	356.25
53	2	0	3	2.70943	2.6271	4.21422	2.14949	Pre Manifest	F	43	18	47.5	2.82613	2.61238	4.63122	2.21617	356.25
54	2	0	1	2.43396	2.3521	3.73604	1.82288	Pre Manifest	F	44	19	31	2.41684	2.37038	3.56273	1.84292	263.5
54	2	0	2	2.60112	2.41142	3.7915	1.81513	Pre Manifest	F	44	19	31	2.41684	2.37038	3.56273	1.84292	263.5
54	2	0	3	2.21545	2.34762	3.16067	1.89076	Pre Manifest	F	44	19	31	2.41684	2.37038	3.56273	1.84292	263.5
55	2	0	1	2.58801	2.3521	3.76955	1.88106	Moderate	F	42	24	53	2.618	2.37553	3.59158	1.85502	344.5
55	2	0	2	2.75616	2.44284	3.72161	1.85294	Moderate	F	42	24	53	2.618	2.37553	3.59158	1.85502	344.5
55	2	0	3	2.50984	2.33165	3.28358	1.83105	Moderate	F	42	24	53	2.618	2.37553	3.59158	1.85502	344.5
56	1	0	1	2.83		10.3787		Controls	M	N/A	N/A	49.5	2.795		9.4684
56	1	0	2	2.76		8.55814		Controls	M	N/A	N/A	49.5	2.795		9.4684
56	1	0	3					Controls	M	N/A	N/A	49.5	2.795		9.4684
56	2	0.865161	1	1.9102	3.14622	7.92442	2.90886	Controls	M	N/A	N/A	50	1.99148	3.26392	7.66177	2.77313
56	2	0.865161	2	2.03841	3.25188	8.05475	2.70378	Controls	M	N/A	N/A	50	1.99148	3.26392	7.66177	2.77313
56	2	0.865161	3	2.02584	3.39366	7.00615	2.70677	Controls	M	N/A	N/A	50	1.99148	3.26392	7.66177	2.77313
57	1	0	1	4.5		8.07573		Early	F	44	11	41	4.03		7.50763		348.5
57	1	0	2	3.56		6.93954		Early	F	44	11	41	4.03		7.50763		348.5
57	1	0	3					Early	F	44	11	41	4.03		7.50763		348.5
58	2	0	1	2.73692	2.50336	4.7245	2.17195	Early	F	44	11	42	2.69754	2.561	4.51662	2.10622	357
58	2	0	2	2.94564	2.56851	4.9272	2.13655	Early	F	44	11	42	2.69754	2.561	4.51662	2.10622	357
58	2	0	3	2.41005	2.61113	3.89816	2.01017	Early	F	44	11	42	2.69754	2.561	4.51662	2.10622	357
59	1	0	1	4.3		6.52668		Moderate	M	44	0	61	3.675		5.84938		518.5
59	1	0	2	3.05		5.17209		Moderate	M	44	0	61	3.675		5.84938		518.5
59	1	0	3					Moderate	M	44	0	61	3.675		5.84938		518.5
60	1	0	1	3.29		5.31842		Moderate	F	43	0	63.5	2.915		4.88711		476.25
60	1	0	2	2.54		4.45581		Moderate	F	43	0	63.5	2.915		4.88711		476.25
60	1	0	3					Moderate	F	43	0	63.5	2.915		4.88711		476.25
61	2	0	1	1.88452	2.82101	5.56217	2.2883	Controls	F	N/A	N/A	60.5	1.95531	2.86529	5.27449	2.30191
61	2	0	2	2.01544	2.78844	5.71345	2.26891	Controls	F	N/A	N/A	60.5	1.95531	2.86529	5.27449	2.30191
61	2	0	3	1.96596	2.98643	4.54785	2.34852	Controls	F	N/A	N/A	60.5	1.95531	2.86529	5.27449	2.30191
62	2	0	1	2.38261	2.2084	4.05436	1.93924	Early	M	41	26	60.5	2.41959	2.19925	3.8438	1.91289	332.75
62	2	0	2	2.56093	2.07366	4.17589	1.92857	Early	M	41	26	60.5	2.41959	2.19925	3.8438	1.91289	332.75
62	2	0	3	2.31524	2.31568	3.30114	1.87085	Early	M	41	26	60.5	2.41959	2.19925	3.8438	1.91289	332.75
63	1	0	1	6.32		10.6781		Pre Manifest	M	42	18	51	5.385		9.50186		331.5
63	1	0	2	4.45		8.32558		Pre Manifest	M	42	18	51	5.385		9.50186		331.5
63	1	0	3					Pre Manifest	M	42	18	51	5.385		9.50186		331.5
64	1	0	1	4.3		8.37522		Early	F	43	17	46	3.715		7.64342		345
64	1	0	2	3.13		6.91163		Early	F	43	17	46	3.715		7.64342		345
64	1	0	3					Early	F	43	17	46	3.715		7.64342		345
65	1	0	1	3.15		5.24613		Early	F	46	18	37.5	2.805		4.85562		393.75
65	1	0	2	2.46		4.46512		Early	F	46	18	37.5	2.805		4.85562		393.75
65	1	0	3					Early	F	46	18	37.5	2.805		4.85562		393.75
66	1	0	1	2.07		6.69191		Pre Manifest	F	44	16	38.5	2.02		6.07154		327.25
66	1	0	2	1.97		5.45116		Pre Manifest	F	44	16	38.5	2.02		6.07154		327.25
66	1	0	3					Pre Manifest	F	44	16	38.5	2.02		6.07154		327.25
67	2	0	1	2.38774	2.28403	4.07111	2.46283	Pre Manifest	F	41	18	59	2.43596	2.34825	3.9955	2.48249	324.5
67	2	0	2	2.62983	2.3093	4.29819	2.47689	Pre Manifest	F	41	18	59	2.43596	2.34825	3.9955	2.48249	324.5
67	2	0	3	2.29029	2.45142	3.61721	2.50774	Pre Manifest	F	41	18	59	2.43596	2.34825	3.9955	2.48249	324.5
68	2	0	1	4.31334	3.47899	7.74013	2.36587	Early	M	43	18	57	4.17661	3.76251	8.02848	2.22991	427.5
68	2	0	2	4.32946	3.90382	8.31683	2.17437	Early	M	43	18	57	4.17661	3.76251	8.02848	2.22991	427.5
68	2	0	3	3.88701	3.90471		2.14949	Early	M	43	18	57	4.17661	3.76251	8.02848	2.22991	427.5
69	1	0	1	1.63		12.062		Controls	F	N/A	N/A	68	1.625		10.8635
69	1	0	2	1.62		9.66512		Controls	F	N/A	N/A	68	1.625		10.8635
69	1	0	3					Controls	F	N/A	N/A	68	1.625		10.8635
69	2	0.613279	1	1.8229	2.42773	3.61876	1.7841	Controls	F	N/A	N/A	68.5	1.81788	2.79934	3.51226	1.8091
69	2	0.613279	2	1.81447	2.56066	3.5993	1.87185	Controls	F	N/A	N/A	68.5	1.81788	2.79934	3.51226	1.8091
69	2	0.613279	3	1.81627	3.40964	3.3187	1.77134	Controls	F	N/A	N/A	68.5	1.81788	2.79934	3.51226	1.8091
70	2	0	1	2.72152	2.57143	5.56217	2.59858	Pre Manifest	F	40	18	61	2.75394	2.65966	5.65529	2.53968	274.5
70	2	0	2	2.94564	2.78844	5.7484	2.55252	Pre Manifest	F	40	18	61	2.75394	2.65966	5.65529	2.53968	274.5
70	2	0	3	2.59467	2.61911		2.46794	Pre Manifest	F	40	18	61	2.75394	2.65966	5.65529	2.53968	274.5
71	1	0	1	3.38		5.44234		Pre Manifest	F	43	21	33.5	2.975		4.99559		251.25
71	1	0	2	2.57		4.54884		Pre Manifest	F	43	21	33.5	2.975		4.99559		251.25
71	1	0	3					Pre Manifest	F	43	21	33.5	2.975		4.99559		251.25
71	2	0.731006	1	2.81394	2.51092	5.12658	2.5404	Pre Manifest	F	43	21	34.5	2.94281	2.5609	4.9134	2.48811	258.75
71	2	0.731006	2	3.17532	2.56066	5.31159	2.4958	Pre Manifest	F	43	21	34.5	2.94281	2.5609	4.9134	2.48811	258.75
71	2	0.731006	3	2.83916	2.61113	4.30202	2.42813	Pre Manifest	F	43	21	34.5	2.94281	2.5609	4.9134	2.48811	258.75
72	1	0	1	3.89		6.50602		Early	F	42	19	43	3.24		5.86697		279.5
72	1	0	2	2.59		5.22791		Early	F	42	19	43	3.24		5.86697		279.5
72	1	0	3					Early	F	42	19	43	3.24		5.86697		279.5
73	2	0	1	2.45963	2.66219	3.41772	1.93924	Pre Manifest	F	45	21	33.5	2.58817	3.01976	3.29912	1.88138	318.25
73	2	0	2	2.71022	3.30686	3.477	1.83403	Pre Manifest	F	45	21	33.5	2.58817	3.01976	3.29912	1.88138	318.25
73	2	0	3	2.59467	3.09023	3.00263	1.87085	Pre Manifest	F	45	21	33.5	2.58817	3.01976	3.29912	1.88138	318.25
74	2	0	1	1.85885	2.15546	3.19992	1.7841	Controls	M	N/A	N/A	45	1.87821	2.292	3.03977	1.81672
74	2	0	2	1.9695	2.32501	3.14502	1.81513	Controls	M	N/A	N/A	45	1.87821	2.292	3.03977	1.81672
74	2	0	3	1.80629	2.39553	2.77436	1.85095	Controls	M	N/A	N/A	45	1.87821	2.292	3.03977	1.81672
75	1	0	1	3.49		5.71084		Pre Manifest	F	44	10	39.5	3.28		5.26938		335.75
75	1	0	2	3.07		4.82791		Pre Manifest	F	44	10	39.5	3.28		5.26938		335.75
75	1	0	3					Pre Manifest	F	44	10	39.5	3.28		5.26938		335.75
75	2	0.870637	1	2.40828	2.41261	4.02085	2.17195	Pre Manifest	F	44	10	40.5	2.52474	2.46237	3.87357	2.11352	344.25
75	2	0.870637	2	2.71596	2.41927	4.19336	2.09874	Pre Manifest	F	44	10	40.5	2.52474	2.46237	3.87357	2.11352	344.25
75	2	0.870637	3	2.44996	2.55523	3.4065	2.06988	Pre Manifest	F	44	10	40.5	2.52474	2.46237	3.87357	2.11352	344.25
76	2	0	1	2.74206	2.42017	4.0041	1.88106	Early	F	44	15	46.5	2.64189	2.54933	3.89142	1.86762	395.25
76	2	0	2	2.69874	2.5528	4.17589	1.89076	Early	F	44	15	46.5	2.64189	2.54933	3.89142	1.86762	395.25
76	2	0	3	2.48489	2.67501	3.49429	1.83105	Early	F	44	15	46.5	2.64189	2.54933	3.89142	1.86762	395.25
77	2	0	1	2.79854	2.97983	5.71296	2.15255	Pre Manifest	M	40	16	53	2.85941	3.02894	5.84425	2.05564	238.5
77	2	0	2	3.13513	2.98481	5.97554	2.0042	Pre Manifest	M	40	16	53	2.85941	3.02894	5.84425	2.05564	238.5
77	2	0	3	2.64456	3.12217		2.01017	Pre Manifest	M	40	16	53	2.85941	3.02894	5.84425	2.05564	238.5
78	1	0	1	3.51		5.63855		Early	M	43	17	63.5	2.985		5.05649		476.25
78	1	0	2	2.46		4.47442		Early	M	43	17	63.5	2.985		5.05649		476.25
78	1	0	3					Early	M	43	17	63.5	2.985		5.05649		476.25
78	2	0.698152	1	2.34153	2.07983	3.63552	2.09438	Early	M	43	17	64	2.37637	2.16394	3.47661	2.06975	480
78	2	0.698152	2	2.53222	2.15221	3.75655	1.98529	Early	M	43	17	64	2.37637	2.16394	3.47661	2.06975	480
78	2	0.698152	3	2.25536	2.25978	3.03775	2.12959	Early	M	43	17	64	2.37637	2.16394	3.47661	2.06975	480
79	2	0	1	3.28122	2.50336	5.02606	2.32708	Moderate	F	44	18	55	3.17428	2.55594	4.78085	2.32612	467.5
79	2	0	2	3.34758	2.52138	5.03203	2.38235	Moderate	F	44	18	55	3.17428	2.55594	4.78085	2.32612	467.5
79	2	0	3	2.89405	2.64307	4.28446	2.26891	Moderate	F	44	18	55	3.17428	2.55594	4.78085	2.32612	467.5
80	2	0	1	2.81908	2.38992	4.08786	2.07498	Pre Manifest	F	45	17	40	2.97988	2.54103	4.33281	1.97008	380
80	2	0	2	3.26145	2.7099	4.57775	2.0042	Pre Manifest	F	45	17	40	2.97988	2.54103	4.33281	1.97008	380
80	2	0	3	2.85912	2.52329		1.83105	Pre Manifest	F	45	17	40	2.97988	2.54103	4.33281	1.97008	380
81	2	0	1	1.75615	2.61681	4.87528	1.99741	Early	F	46	17	43	2.42547	2.66462	5.09344	2.0026	451.5
81	2	0	2	2.8308	2.70204	5.31159	2.07983	Early	F	46	17	43	2.42547	2.66462	5.09344	2.0026	451.5
81	2	0	3	2.68947	2.67501		1.93056	Early	F	46	17	43	2.42547	2.66462	5.09344	2.0026	451.5
82	2	0	1	1.91533	3.03277	7.53909	2.73432	Controls	M	N/A	N/A	44.5	1.91458	3.08625	7.24117	2.6234
82	2	0	2	1.95228	3.03194	7.75772	2.62815	Controls	M	N/A	N/A	44.5	1.91458	3.08625	7.24117	2.6234
82	2	0	3	1.87614	3.19404	6.42669	2.50774	Controls	M	N/A	N/A	44.5	1.91458	3.08625	7.24117	2.6234
83	2	0	1	1.69966	2.59412	4.0041	2.13316	Controls	F	N/A	N/A	51.5	1.77639	2.55949	3.85628	2.04885
83	2	0	2	1.84318	2.53709	4.19336	2.02311	Controls	F	N/A	N/A	51.5	1.77639	2.55949	3.85628	2.04885
83	2	0	3	1.78633	2.54725	3.37138	1.99027	Controls	F	N/A	N/A	51.5	1.77639	2.55949	3.85628	2.04885
84	1	0	1	7.51		12.568		Early	M	44	20	55.5	6.09		11.4654		471.75
84	1	0	2	4.67		10.3628		Early	M	44	20	55.5	6.09		11.4654		471.75
84	1	0	3					Early	M	44	20	55.5	6.09		11.4654		471.75
84	2	0.536619	1	4.01552	3.24454	7.17051	2.73432	Moderate	M	44	20	56	3.97744	3.12241	6.97247	2.75642	476
84	2	0.536619	2	4.28927	3.00052	7.46069	2.98739	Moderate	M	44	20	56	3.97744	3.12241	6.97247	2.75642	476
84	2	0.536619	3	3.62754	3.12217	6.28622	2.54754	Moderate	M	44	20	56	3.97744	3.12241	6.97247	2.75642	476
85	1	0	1	2.95		10.0069		Controls	M	N/A	N/A	41.5	3.025		9.4453
85	1	0	2	3.1		8.88372		Controls	M	N/A	N/A	41.5	3.025		9.4453
85	1	0	3					Controls	M	N/A	N/A	41.5	3.025		9.4453
86	1	0	1	3.06		6.78485		Controls	F	N/A	N/A	54.5	2.68		6.22033
86	1	0	2	2.3		5.65581		Controls	F	N/A	N/A	54.5	2.68		6.22033
86	1	0	3					Controls	F	N/A	N/A	54.5	2.68		6.22033
86	2	1.02122	1	1.94614	2.38235	5.10983	2.42405	Controls	F	N/A	N/A	55.5	1.96461	2.47332	4.7913	2.42511
86	2	1.02122	2	1.98673	2.4664	4.97962	2.36345	Controls	F	N/A	N/A	55.5	1.96461	2.47332	4.7913	2.42511
86	2	1.02122	3	1.96097	2.5712	4.28446	2.48784	Controls	F	N/A	N/A	55.5	1.96461	2.47332	4.7913	2.42511
87	1	0	1	2.28		18.1652		Controls	F	N/A	N/A	36	2.205		16.464
87	1	0	2	2.13		14.7628		Controls	F	N/A	N/A	36	2.205		16.464
87	1	0	3					Controls	F	N/A	N/A	36	2.205		16.464
88	1	0	1	6.15		9.9759		Pre Manifest	M	45	25	38	5.16		8.87632		361
88	1	0	2	4.17		7.77674		Pre Manifest	M	45	25	38	5.16		8.87632		361
88	1	0	3					Pre Manifest	M	45	25	38	5.16		8.87632		361
88	2	0.605065	1	2.74206	2.39748	3.95384	2.07498	Early	M	45	25	38.5	2.81028	2.48883	3.90385	2.11305	365.75
88	2	0.605065	2	2.97435	2.49782	4.2283	2.17437	Early	M	45	25	38.5	2.81028	2.48883	3.90385	2.11305	365.75
88	2	0.605065	3	2.71442	2.5712	3.52941	2.08978	Early	M	45	25	38.5	2.81028	2.48883	3.90385	2.11305	365.75
89	2	0	1	1.81777	2.46555	3.46798	1.80349	Controls	F	N/A	N/A	64.5	1.85263	2.4664	3.35658	1.76448
89	2	0	2	1.96376	2.47425	3.63425	1.7584	Controls	F	N/A	N/A	64.5	1.85263	2.4664	3.35658	1.76448
89	2	0	3	1.77635	2.45941	2.96752	1.73154	Controls	F	N/A	N/A	64.5	1.85263	2.4664	3.35658	1.76448
90	2	0	1	4.44685	3.1084	8.19248	3.39366	Moderate	M	50	19	46.5	4.51759	3.13751	7.81525	3.19878	674.25
90	2	0	2	4.71992	3.13406	8.212	3.15756	Moderate	M	50	19	46.5	4.51759	3.13751	7.81525	3.19878	674.25
90	2	0	3	4.38598	3.17008	7.04126	3.04511	Moderate	M	50	19	46.5	4.51759	3.13751	7.81525	3.19878	674.25
91	2	0	1	1.84344	2.50336	5.07632	2.2883	Controls	F	N/A	N/A	44.5	1.64038	2.55873	4.7451	2.23689
91	2	0	2	1.93505	2.49782	4.9272	2.19328	Controls	F	N/A	N/A	44.5	1.64038	2.55873	4.7451	2.23689
91	2	0	3	1.14265	2.67501	4.23178	2.2291	Controls	F	N/A	N/A	44.5	1.64038	2.55873	4.7451	2.23689
92	2	0	1	3.91796	2.74538	5.77997	2.19134	Early	M	50	18	27	3.88921	2.7529	5.56928	2.20358	391.5
92	2	0	2	3.92752	2.67062	5.85323	2.25	Early	M	50	18	27	3.88921	2.7529	5.56928	2.20358	391.5
92	2	0	3	3.82214	2.84269	5.07463	2.16939	Early	M	50	18	27	3.88921	2.7529	5.56928	2.20358	391.5
93	2	0	1	2.92178	3.31261	6.60089	2.15255	Early	M	42	23	70.5	3.5217	3.23713	6.26877	2.05531	458.25
93	2	0	2	4.22037	3.20475	6.70938	2.02311	Early	M	42	23	70.5	3.5217	3.23713	6.26877	2.05531	458.25
93	2	0	3	3.42296	3.19404	5.49605	1.99027	Early	M	42	23	70.5	3.5217	3.23713	6.26877	2.05531	458.25
94	2	0	1	1.84858	3.00252	6.48362	2.83129	Controls	F	N/A	N/A	72	1.91414	3.07944	6.20647	2.69487
94	2	0	2	2.03267	2.92198	6.58707	2.66597	Controls	F	N/A	N/A	72	1.91414	3.07944	6.20647	2.69487
94	2	0	3	1.86117	3.31381	5.54873	2.58735	Controls	F	N/A	N/A	72	1.91414	3.07944	6.20647	2.69487
95	2	0	1	2.9834	2.46555	4.0041	2.13316	Pre Manifest	F	47	20	32.5	3.01891	2.43773	3.89719	2.12017	373.75
95	2	0	2	3.12939	2.36429	4.2283	2.11765	Pre Manifest	F	47	20	32.5	3.01891	2.43773	3.89719	2.12017	373.75
95	2	0	3	2.94395	2.48336	3.45918	2.10969	Pre Manifest	F	47	20	32.5	3.01891	2.43773	3.89719	2.12017	373.75
96	1	0	1	1.4		4.53356		Controls	M	N/A	N/A	42	1.375		4.09469
96	1	0	2	1.35		3.65581		Controls	M	N/A	N/A	42	1.375		4.09469
96	1	0	3					Controls	M	N/A	N/A	42	1.375		4.09469
97	1	0	1	3.09		4.78141		Pre Manifest	F	43	16	45.5	2.645		4.3814		341.25
97	1	0	2	2.2		3.9814		Pre Manifest	F	43	16	45.5	2.645		4.3814		341.25
97	1	0	3					Pre Manifest	F	43	16	45.5	2.645		4.3814		341.25
97	2	1.01574	1	2.30559	2.13277	3.04914	1.7841	Pre Manifest	F	43	16	46.5	2.30449	2.2364	3.14076	1.77758	348.75
97	2	1.01574	2	2.41738	2.34858	3.23238	1.77731	Pre Manifest	F	43	16	46.5	2.30449	2.2364	3.14076	1.77758	348.75
97	2	1.01574	3	2.1905	2.22784		1.77134	Pre Manifest	F	43	16	46.5	2.30449	2.2364	3.14076	1.77758	348.75
98	1	0	1	2.85		4.26506		Early	M	21	45	45	2.435		3.89067		-652.5
98	1	0	2	2.02		3.51628		Early	M	21	45	45	2.435		3.89067		-652.5
98	1	0	3					Early	M	21	45	45	2.435		3.89067		-652.5
99	2	0	1	1.85371	2.76807	5.04282	2.19134	Controls	F	N/A	N/A	42.5	1.41927	2.73389	4.79788	2.1452
99	2	0	2	1.93505	2.66277	5.18928	2.17437	Controls	F	N/A	N/A	42.5	1.41927	2.73389	4.79788	2.1452
99	2	0	3	0.469036	2.77083	4.16155	2.06988	Controls	F	N/A	N/A	42.5	1.41927	2.73389	4.79788	2.1452
100	1	0	1	4.08		5.7315		Pre Manifest	M	46	0	29.5	3.59		5.26575		309.75
100	1	0	2	3.1		4.8		Pre Manifest	M	46	0	29.5	3.59		5.26575		309.75
100	1	0	3					Pre Manifest	M	46	0	29.5	3.59		5.26575		309.75
100	2	0.676249	1	2.07451	1.93613	2.88161	1.7841	Pre Manifest	M	46	0	30.5	2.12281	1.94442	2.79363	1.7328	320.25
100	2	0.676249	2	2.26809	1.90085	2.88293	1.68277	Pre Manifest	M	46	0	30.5	2.12281	1.94442	2.79363	1.7328	320.25
100	2	0.676249	3	2.02584	1.99627	2.61633	1.73154	Pre Manifest	M	46	0	30.5	2.12281	1.94442	2.79363	1.7328	320.25
101	1	0	1	1.86		8.63339		Controls	M	N/A	N/A	58.5	1.785		7.83297
101	1	0	2	1.71		7.03256		Controls	M	N/A	N/A	58.5	1.785		7.83297
101	1	0	3					Controls	M	N/A	N/A	58.5	1.785		7.83297
102	1	0	1	1.05		2.97418		Controls	F	N/A	N/A	46.5	1.02		2.71035
102	1	0	2	0.99		2.44651		Controls	F	N/A	N/A	46.5	1.02		2.71035
102	1	0	3					Controls	F	N/A	N/A	46.5	1.02		2.71035
102	2	0.594114	1	1.81263	2.08739	2.49628	1.64835	Controls	F	N/A	N/A	47	1.86114	2.02368	2.46647	1.6033
102	2	0.594114	2	1.9695	1.9794	2.70821	1.56933	Controls	F	N/A	N/A	47	1.86114	2.02368	2.46647	1.6033
102	2	0.594114	3	1.8013	2.00426	2.19491	1.59222	Controls	F	N/A	N/A	47	1.86114	2.02368	2.46647	1.6033
103	2	0	1	4.20551	2.71513	5.77997	2.57918	Moderate	M	59	18	29.5	4.35942	2.9763	5.62781	2.53918	693.25
103	2	0	2	4.50172	2.80415	5.85323	2.59034	Moderate	M	59	18	29.5	4.35942	2.9763	5.62781	2.53918	693.25
103	2	0	3	4.37101	3.40964	5.25022	2.44803	Moderate	M	59	18	29.5	4.35942	2.9763	5.62781	2.53918	693.25
104	2	0	1	3.79985	3.01008	5.96426	4.61538	Moderate	M	48	18	38	3.74483	2.97793	5.62462	3.04543	475
104	2	0	2	4.03662	2.96125	5.99301	2.21218	Moderate	M	48	18	38	3.74483	2.97793	5.62462	3.04543	475
104	2	0	3	3.39802	2.96247	4.91659	2.30871	Moderate	M	48	18	38	3.74483	2.97793	5.62462	3.04543	475
